# Supplementary material for: Undaria pinnatifida Fucoidan Enhances Gut Microbiome, Butyrate Production, and Exerts Anti-Inflammatory Effects in an In Vitro Short-Term SHIME® Coupled to a Caco-2/THP-1 Co-Culture Model
Source: Mar Drugs. 2025 Jun 4;23(6):242. doi: 10.3390/md23060242 (PMC12194508; doi:10.3390/md23060242)
Supplement: Supplementary file 1 [file marinedrugs-23-00242-s001.zip]

Archive with 3 entries (3 files):
- Supplementary Figure 1 Lefse-treeclimbr PC all donors.tif
- Supplementary Figure 2 Lefse-treeclimbr DC all donors.tif
- Supplementary material.pdf
